# Supplementary material for: Prematurity and Long-Term Respiratory Morbidity—What Is the Critical Gestational Age Threshold?
Source: J Clin Med. 2022 Jan 30;11(3):751. doi: 10.3390/jcm11030751 (PMC8836586; doi:10.3390/jcm11030751)
Supplement: Supplementary file 1 [file jcm-11-00751-s001.zip]

Archive with 1 entries (1 files):
- jcm-1551778-supplementary.pdf
